# Supplementary material for: Multidimensional Interventions on Supporting Disease Management for Hospitalized Patients with Heart Failure: The Role of Clinical and Community Pharmacists
Source: J Clin Med. 2023 Apr 21;12(8):3037. doi: 10.3390/jcm12083037 (PMC10142526; doi:10.3390/jcm12083037)
Supplement: Supplementary file 1 [file jcm-12-03037-s001.zip]

Archive with 1 entries (1 files):
- jcm-2333200-supplementary.pdf
